# Supplementary material for: Liver-target nanotechnology facilitates berberine to ameliorate cardio-metabolic diseases
Source: Nat Commun. 2019 Apr 30;10:1981. doi: 10.1038/s41467-019-09852-0 (PMC6491597; doi:10.1038/s41467-019-09852-0)
Supplement: Supplementary file 8 — Source data file [file 41467_2019_9852_MOESM8_ESM.xlsx]

## Sheet: Fig.1
	Figure 1C
		SGF pH 1.6	BBR-CTA-Mic					BBR-TPGS-Mic					BBR-S
		0	0	0	0	0	0	0	0	0	0	0	0	0	0	0	0
		0.5	6.08	8.751	6.392	8.437	7.368	9.297	10.819	9.761	9.903	12.817	12.152	16.948	16.645	19.034	17.081
		1	10.003	9.414	7.051	10.504	9.866	10.388	12.491	18.284	12.002	15.59	23.327	26.015	19.8	26.785	22.318
		1.5	9.007	12.897	9.78	10.819	10.598	13.057	18.951	22.569	16.35	16.56	45.083	38.648	40.338	38.035	31.564
		3	12.436	11.747	15.501	10.537	12.204	15.262	26.181	21.671	24.204	24.979	67.295	65.105	62.36	67.264	70.432
		4.5	21.689	17.872	20.536	16.476	17.065	32.789	44.7	38.88	39.915	35.913	73.205	79.15	72.323	79.624	72.167
		6	23.632	18.938	20.844	22.352	23.664	39.174	47.987	49.802	44.988	49.57	76.91	77.302	83.952	83.124	77.949
		9	20.995	24.274	29.91	26.608	24.636	47.949	54.389	52.391	52.445	44.643	78.154	87.14	87.39	79.126	85.788
		12	25.683	30.301	25.963	27.858	22.649	58.288	63.224	67.05	74.45	69.8	80.287	86.874	84.431	92.571	89.281
		SS pH 7.4	BBR-CTA-Mic					BBR-TPGS-Mic					BBR-S
		0	0	0	0	0	0	0	0	0	0	0	0	0	0	0	0
		0.5	7.754	7.466	7.942	7.557	6.661	7.277	6.967	8.532	7.25	7.819	21.512	21.599	19.271	18.925	21.695
		1	11.305	7.539	9.235	7.015	9.173	10.362	12.156	10.784	8.963	10.911	36.686	35.952	36.448	34.257	40.921
		1.5	8.986	14.594	14.61	10.898	13.651	15.013	12.38	17.677	18.128	19.111	46.518	44.894	35.597	50.965	48.128
		3	15.969	14.033	16.366	13.031	18.408	21.48	21.437	18.044	19.072	21.997	60.704	64.561	60.678	67.061	67.845
		4.5	21.836	15.697	17.6	15.873	19.545	32.939	37.303	32.49	37.492	28.459	74.293	70.825	64.83	70.177	75.443
		6	16.317	17.965	20.831	16.912	21.977	43.985	38.394	38.031	37.421	35.924	68.814	77.477	73.696	70.497	76.111
		9	22.076	19.028	24.711	19.387	21.121	40.256	50.834	47.527	49.212	48.657	79.51	72.477	77.045	78.968	70.502
		12	21.283	22.911	25.828	27.242	21.032	57.451	63.06	55.937	57.896	66.48	81.521	77.508	77.816	87.914	79.01
		SIF pH 6.8	BBR-CTA-Mic					BBR-TPGS-Mic					BBR-S
		0	0	0	0	0	0	0	0	0	0	0	0	0	0	0	0
		0.5	9.677	9.529	11.584	9.819	8.268	23.443	20.974	18.694	18.172	16.008	34.787	30.685	30.984	35.088	27.735
		1	10.291	11.713	13.38	9.989	11.056	26.143	22.45	23.202	27.498	23.529	47.706	45.14	41.728	42.745	44.467
		1.5	14.509	13.051	14.632	13.966	13.261	28.445	24.467	29.355	31.756	27.965	51.421	46.886	49.525	48.121	43.081
		3	18.016	18.567	17.767	14.299	19.532	29.938	29.324	31.731	34.432	32.183	55.018	60.01	66.599	63.314	65.692
		4.5	21.895	20.499	15.031	20.335	16.044	42.224	36.384	39.981	37.086	38.271	71.84	71.007	64.48	67.334	69.771
		6	23.727	24.27	24.66	20.243	15.852	42.537	42.625	36.478	38.286	46.516	74.913	77.787	72.49	75.79	82.537
		9	22.592	29.555	28.361	24.781	22.562	40.808	51.245	49.533	46.464	43.466	86.894	77.086	79.245	79.825	79.314
		12	33.758	22.86	31.799	25.161	30.165	52.215	56.607	54.76	59.049	49.619	82.383	75.914	83.964	89.383	91.425
		Liver homogenate	BBR-CTA-Mic					BBR-TPGS-Mic					BBR-S
		0	0	0	0	0	0	0	0	0	0	0	0	0	0	0	0
		0.5	15.902	14.99	17.126	16.904	18.887	19.7	23.928	19.366	22.199	22.335	35.761	30.967	35.509	35.511	37.045
		1	27.128	24.538	25.266	24.772	27.722	45.671	43.187	45.96	44.583	43.209	57.817	53.202	50.163	55.873	54.587
		1.5	39.934	42.084	42.561	40.318	38.706	49.84	48.647	47.933	48.609	54.033	62.793	61.261	67.891	62.411	55.517
		3	52.446	49.496	49.116	50.978	46.171	56.271	55.179	59.22	51.303	54.742	77.778	70.517	73.35	74.689	69.652
		4.5	56.216	58.151	53.724	62.466	51.326	60.467	65.591	69.486	73.155	71.197	80.803	81.735	86.618	81.236	80.904
		6	65.229	60.404	65.667	64.69	72.299	60.045	77.882	73.597	70.837	77.559	87.119	85.502	84.414	92.042	84.59
		9	72.848	75.49	67.092	70.351	65.997	79.621	75.822	82.974	79.948	85.213	90.228	84.293	84.18	78.058	88.022
		12	73.963	71.941	73.138	70.099	78.961	81.892	74.038	84.928	80.362	85.736	86.283	94.646	91.562	87.944	82.471
	Figure 1D
		D	inhibitors	Flux speed	Flux speed	Papp	Papp
				(A-B)	(B-A)	(A-B)	(B -A)
				(pmol min-1)	(pmol min-1)	(×10-6 cm s-1)	(×10-6 cm s-1)
		BBR-S	Control	1.33	19.31	0.87	15.19
				1.2	20.63	0.94	13.9
				1.09	18.18	0.88	15.78
				1.05	21.31	0.83	14.24
				1.19	22.02	0.84	15.13
				1.23	22.27	0.87	16.11
			CsA	6.79	5.74	5	4.25
				6.26	5.64	4.9	4.64
				6.65	5.79	4.73	3.95
				6.68	5.78	5.12	4.22
				6.64	5.6	5.08	4.24
				6.94	6.07	4.82	4.19
		BBR/CTA-Mic	Control	1.44	18.08	1.06	13.33
				1.39	16.38	1.02	13.58
				1.36	18.85	1.12	13.88
				1.5	19.19	1.08	14.57
				1.47	18.04	1.03	12.86
				1.21	18.2	0.97	13.32
			CsA	6.45	5.78	4.76	4.26
				6.49	5.32	4.64	4.45
				6.45	5.82	4.63	4.27
				6.76	5.54	4.62	4.26
				5.75	5.7	4.69	4.45
				6.86	5.67	4.89	4.2
		BBR-CTA-Mic	Control	5.07	4.72	3.75	3.48
				5.53	4.77	3.99	3.35
				4.8	4.74	3.62	3.56
				5.26	4.6	3.45	3.59
				4.97	4.66	3.63	3.38
				5.07	4.6	3.33	3.43
			CsA	4.96	4.52	3.66	3.33
				4.83	4.58	3.6	3.19
				4.9	4.44	3.82	3.39
				5.02	4.42	3.52	3.49
				4.98	4.76	3.44	3.36
				4.72	4.33	3.6	3.22
		BBR/TPGS-Mic	Control	1.8	13.2	1.33	9.74
				1.87	13.13	1.3	9.71
				1.85	13.3	1.35	9.2
				1.96	12.96	1.4	10.19
				1.7	13.16	1.29	9.93
				1.77	13.46	1.2	10.16
			CsA	6.33	6.17	4.67	4.55
				6	6.58	4.69	4.35
				6.28	6.08	4.55	4.54
				6.55	6.07	4.58	4.5
				6.46	6.11	4.67	4.7
				6.41	6.22	4.76	4.49
		BBR-TPGS-Mic	Control	7.28	5.42	3.99	5.38
				7.04	5.52	4.04	5.33
				7.41	5.51	4.28	5.63
				7.48	5.24	3.91	5.43
				7.24	5.51	4.06	5.24
				6.97	5.19	3.87	5.41
			CsA	5.79	5.54	4.27	4.09
				5.81	5.49	4.35	3.97
				5.76	5.49	4.44	3.91
				5.89	5.62	4.28	4.03
				5.64	5.82	3.96	4.06
				5.86	5.57	4.23	4.07
		Rho123	Control	1.28	15.39	1.89	22.7
				1.32	16.05	1.77	22.34
				1.43	16.15	2.2	21.69
				1.26	15.2	1.78	23.65
				1.28	14.72	1.99	24.62
				1.23	14.74	2.01	23.29
			CsA	3.1	3.46	4.57	5.1
				3.01	3.6	4.69	5.15
				3.14	3.4	4.86	5.2
				3.23	3.35	4.59	4.93
				3.11	3.34	4.31	5.09
				3.03	3.46	4.73	5.06
			BBR-S	1.89	9.3	2.79	13.72
				1.84	9.46	2.78	13.49
				1.93	9.16	2.71	14.6
				1.89	9.58	2.77	13.86
				1.9	8.98	2.74	14.49
				1.9	9.29	2.81	12.94
			BBR/CTA-Mic	1.89	9.67	2.79	14.24
				1.91	9.92	2.4	14.44
				1.87	8.6	3.03	13.89
				1.81	9.73	3.44	12.79
				1.96	8.87	2.48	14.02
				1.85	10.6	3.04	16.21
			BBR-CTA-Mic	1.32	14.62	1.95	21.56
				1.35	15.33	2.04	24.99
				1.37	13.49	1.82	22.18
				1.24	14.02	2.11	21.49
				1.34	14.98	1.86	24.29
				1.24	13.06	2.13	21.15
			BBR/TPGS-Mic	2.37	8.9	3.5	13.13
				2.45	9.01	3.68	11.55
				2.31	8.73	3.55	13.41
				2.29	8.68	3.45	12.65
				2.53	8.25	3.44	14.37
				2.28	8.94	3.42	13.05
			BBR-TPGS-Mic	1.85	10.03	2.73	14.97
				1.88	9.77	2.67	14.21
				1.86	10.94	2.75	16.83
				1.84	10.23	2.75	14.77
				1.82	11.19	2.67	14.24
				1.87	10.3	2.77	14.49

## Sheet: Fig.3B
		heart	time(h)	BBR-S					BBR-CTA-Mic
			0	0	0	0	0	0	0	0	0	0	0
			1	0.573165	0.521612	0.570537	0.501475	0.562929	0	0	0	0	0
			2	0.779814	0.872246	0.984931	1.28413	0.652714	2.7865	2.22373	1.72802	2.82939	2.17242
			4	4.53008	4.87858	6.53502	8.21979	5.51565	6.91702	10.1606	11.1966	12.1638	9.56358
			8	1.27897	1.41153	0.284793	1.19368	2.09879	2.86456	3.46253	3.40119	5.37905	3.53749
			12	0.147806	0.0847398	0.122653	0.117577	0.104511	0.775637	1.09813	1.05596	0.975588	1.3645
		liver	time(h)	BBR-S					BBR-CTA-Mic
			0	0	0	0	0	0	0	0	0	0	0
			1	50.2426	25.6117	50.362	46.4802	22.8408	15.9709	46.1904	49.544	32.7967	50.8106
			2	312.92	253.577	185.096	240.137	126.873	138.75	127.112	70.2573	167.364	191.918
			4	114.982	82.7849	118.086	41.2925	137.115	147.827	636.04	402.671	529.573	437.709
			8	110.393	58.1139	112.002	132.231	186.709	476.273	838.721	480.787	617.572	595.677
			12	27.5976	23.8135	23.5929	19.4137	33.6918	146.385	190.823	39.8332	148.743	152.848
		spleen	time(h)	BBR-S					BBR-CTA-Mic
			0	0	0	0	0	0	0	0	0	0	0
			1	1.42754	1.78135	1.2867	1.10818	1.61665	0	0	0	0	0
			2	2.82486	3.34162	4.41796	6.0127	4.3424	5.26542	3.73427	7.12586	6.93614	6.16507
			4	9.21743	7.35522	6.27719	6.30777	6.49382	10.5377	11.0706	5.01545	9.43433	6.82913
			8	2.35724	1.91396	2.42865	2.75527	3.99629	3.41042	6.5071	3.4668	2.48898	2.82744
			12	0	0	0	0	0	0.975611	0.311979	1.46083	0.965384	2.30253
		lung	time(h)	BBR-S					BBR-CTA-Mic
			0	0	0	0	0	0	0	0	0	0	0
			1	3.24701	0.889398	2.28216	3.35501	3.79181	1.9563	1.95314	0.484393	1.92004	2.11702
			2	6.12491	6.64447	10.149	8.78	4.94528	3.73911	5.17211	8.61536	2.37417	6.9769
			4	5.92183	4.62264	4.82127	2.64083	1.92282	12.3981	16.2061	8.18769	16.1001	9.97487
			8	1.00838	1.97362	3.07667	2.61514	1.92406	2.97508	4.79926	3.52521	4.33979	3.13867
			12	0	0	0	0	0	0	0	0	0	0
		kidney	time(h)	BBR-S					BBR-CTA-Mic
			0	0	0	0	0	0	0	0	0	0	0
			1	1.26	0.84	1.46	1.2	1.25	0.33	0.27	0.4	0.56	0.35
			2	4.74	4.49	3.93	8.39	4.76	4.14	1.6	4.12	3.66	3.63
			4	1.8	3.54	2.58	2.99	3.45	5.4	5.79	4.32	6.64	3.41
			8	4.26	10.33	7.62	10.83	7.26	15.38	13.74	13	13.8	6.85
			12	0.72	2.9	3.21	2.4	2.82	6.75	13.41	4.67	7.74	7.85
		plasma	time(h)	BBR-S					BBR-CTA-Mic
			0	0	0	0	0	0	0	0	0	0	0
			1	6.07	7.96	4.33	5.48	5.84	4.86	5.13	5.55	1.91	3.03
			2	7.59	5.06	10.14	6.74	10.55	13.74	14.62	11.76	20.3	11.49
			4	0.96	1.44	1.02	1.86	1.98	8.19	5.6	0.97	7.43	4.07
			8	0.29	0.29	0.19	0.34	0.31	0.74	0.95	1.57	0.45	1.69
			12	0	0	0	0	0	0	0	0	0	0

## Sheet: Fig.4B,C
	Figure 4B		NC	BBR-S	BBR/CTA-Mic	BBR-CTA-Mic
		LDLR	1.358	1.517	2.266	2.912
			0.764	1.259	1.571	3.03
			0.889	1.924	1.477	1.936
			1.033	1.795	1.699	3.415
			1.077	1.53	1.22	3.216
			1.165	1.272	1.487	4.032
		AMPK	1.141	1.224	1.888	1.994
			0.798	1.558	1.385	2.142
			1.079	1.361	1.12	2.537
			0.501	1.466	1.004	1.512
			0.977	1.657	1.909	2.105
			1.528	1.729	1.613	2.279
		InsR	1.22	1.886	1.432	1.991
			0.314	1.909	1.686	2.565
			1.574	1.26	2.275	3.296
			0.222	2.442	2.648	2.952
			1.343	1.088	1.597	3.375
			1.565	1.771	1.828	2.697
		AKT	1.513	1.228	1.472	1.517
			0.846	0.562	0.837	1.129
			1.561	1.03	1.355	0.925
			0.799	1.524	1.221	0.753
			0.709	1.524	0.766	1.172
			0.782	0.812	0.581	1.271
Figure 4C
Figure 4C		NC	BBR-S	BBR/CTA-Mic	BBR-CTA-Mic
	LDLR	0.782	1.752	1.915	3.435
		0.726	2.115	2.066	3.414
		0.995	1.974	2.186	2.191
		1.258	2.102	2.03	3.23
		1.065	2.091	1.699	3.037
		1.284	1.65	2.016	3.373
	P-InsR	1.343	1.892	1.908	3.982
		0.511	2.183	1.682	2.211
		0.791	1.809	2.55	3.984
		0.885	2.259	1.909	2.915
		1.091	2.218	1.544	3.905
		1.096	1.941	1.838	3.013
	InsR	1.305	1.702	1.894	2.887
		0.583	1.951	1.644	2.002
		1.08	1.683	2.085	3.056
		1.076	2.092	1.819	2.281
		1.1	2.052	1.68	2.649
		1.09	1.771	1.571	2.247
	p-InsR/InsR	1.029	1.112	1.007	1.379
		0.877	1.119	1.023	1.104
		0.733	1.075	1.223	1.304
		0.823	1.08	1.05	1.278
		0.992	1.081	0.919	1.474
		1.005	1.096	1.17	1.341
	P-AMPK	0.932	2.363	1.977	1.792
		1.177	1.279	1.758	3.338
		1.077	2.128	2.065	1.911
		0.697	2.094	2.402	2.479
		0.978	2.383	1.903	2.363
		1.105	2.136	1.269	2.52
	AMPK	1.054	1.115	1.105	0.82
		0.885	0.825	0.875	1.32
		1.323	1.297	1.193	0.863
		0.79	0.96	1.202	1.064
		0.843	1.296	1.147	0.896
		1.194	1.048	0.738	0.874
	p-AMPK/ AMPK	0.884	2.118	1.79	2.186
		1.329	1.55	2.009	2.528
		0.814	1.64	1.731	2.216
		0.882	2.182	1.999	2.33
		1.16	1.838	1.659	2.638
		0.926	2.039	1.72	2.882
	P-AKT	0.989	0.969	0.98	1.45
		1.547	0.87	0.846	0.812
		1.006	1.044	1.314	1.316
		0.779	1.004	0.966	0.857
		0.704	1.795	1.183	1.096
		1.124	1.055	0.896	1.273
	AKT	1.005	0.992	1.066	1.269
		1.168	1.258	0.974	0.862
		1.29	0.965	1.221	1.165
		0.884	0.966	1.166	0.801
		0.716	1.723	1.284	1.108
		1.162	1.049	1.117	1.263
	p-AKT/AKT	0.985	0.977	0.919	1.143
		1.325	0.692	0.868	0.942
		0.78	1.082	1.076	1.13
		0.881	1.039	0.829	1.07
		0.982	1.042	0.922	0.989
		0.968	1.006	0.802	1.007

## Sheet: Fig.5B,C
	Figure 5B		NC	MC	BS	BM	EM
		LDLR	1.126	0.318	1.487	1.694	1.067
			1.148	0.679	1.399	2.416	0.704
			0.92	0.405	1.42	1.811	0.864
			0.734	1.98	1.617	1.656	0.926
			0.929	0.958	0.935	2.852	1.499
			0.968	0.966	1.475	1.93	0.268
			0.973	0.835	1.458	1.858	1.301
			1.125	0.796	1.543	1.906	0.994
			0.838	1.554	1.522	1.514	1.754
			0.902	1.475	1.226	1.323	0.695
		InsR	0.874	2.316	1.79	3.35	1.351
			0.744	0.575	1.499	3.032	0.418
			0.884	0.872	1.69	2.675	1.862
			1.094	0.783	0.916	1.98	1.501
			0.948	0.664	1.444	3.164	0.539
			0.99	1.62	1.529	2.225	0.943
			0.996	1.151	1.778	2.006	1.426
			1.405	1.01	1.213	2.48	1.385
			0.909	1.019	1.093	2.152	0.936
			1.043	0.292	1.612	2.253	0.856
		AMPK	1.008	1.179	0.749	3.302	1.353
			0.96	1.09	1.762	2.82	1.23
			0.958	0.484	1.192	1.364	0.696
			1.094	1.299	1.39	2.188	1.697
			0.881	0.976	1.114	2.668	1.162
			1.215	0.737	1.374	2.107	1.165
			0.936	0.978	1.532	1.822	1.334
			1.056	0.56	1.931	2.22	0.722
			1.01	1.294	1.53	2.408	1.555
			0.906	1.201	2.2	2.069	1.481
		AKT	1.553	0.221	1.253	1.889	1.172
			0.966	0.501	1.158	1.276	1.698
			1.252	0.868	1.779	1.955	1.353
			1.14	0.907	1.712	1.582	0.55
			1.39	2.068	1.126	1.581	1.242
			1.424	1.709	1.516	1.96	1.099
			1.509	0.68	1.979	1.811	0.747
			1.733	1.194	1.639	1.76	1.324
			1.094	0.762	1.444	1.659	0.873
			0.888	1.254	1.218	1.72	0.97
Figure 5C
	Figure 5C		NC	MC	BS	EM	BM
		LDLR	0.786	1.018	2.364	1.166	2.495
			0.786	0.685	2.431	1.284	3.258
			0.596	1.545		1.265	3.235
			1.122	0.978	1.141	1.495	4.029
			0.921	0.933	1.854	1.057
			0.889	0.987	2.005	1.399	4.054
			0.56	1.002	2.14	1.16	3.751
			0.874	1.192	2.438	1.169	4.288
			1.09	1.064	1.756	1.162	3.229
			1.178	0.472	2.072	0.916	3.368
		p-InsR	0.86	1.083	2.124	1.021	3.653
			0.868	1.293	1.668	1.229	3.089
			0.539	0.975	2.03	1.094	4.455
			1.036	0.672	3.023	1.416	3.824
			0.68	1.393	2.249	1.495	4.818
			0.554	1.175	2.826	1.121	3.923
			1.81	0.731	2.151	1.54	3.57
			1.455	1.296	1.911	1.626	2.896
			0.82	0.577	1.418	1.841	3.565
			0.758	0.975	1.905	1.211	2.895
		InsR	1.071	1.1	1.231	1.01	2.223
			1.31	1.302	1.38	1.109	2.37
			0.567	0.868	2.078	1.046	2.321
			1.124	0.723	2.276	1.049	2.452
			0.613	1.272	1.448	1.223	3.1
			0.549	1.181	1.85	1.059	2.217
			1.357	0.758	1.249	1.241	2.19
			1.284	1.237	1.771	1.275	1.845
			0.815	0.554	1.178	1.357	2.138
			0.906	1.019	1.78	1.101	2.116
		p-InsR/InsR	0.803	0.985	1.726	1.01	1.643
			0.662	0.993	1.209	1.109	1.303
			0.951	1.123	0.977	1.046	1.919
			0.922	0.929	1.328	1.349	1.559
			1.109	1.095	1.553	1.223	1.554
			1.01	0.995	1.527	1.059	1.77
			1.334	0.964	1.723	1.241	1.63
			1.133	1.048	1.079	1.275	1.569
			1.007	1.042	1.204	1.357	1.667
			0.836	0.957	1.07	1.101	1.368
		p-AKT	1.176	1.307	0.777	0.522	1.397
			0.711	1.012	1.144	1.175	0.961
			0.695	1.46	1.458	1.084	1.882
			0.565	1.39	1.587	0.948	1.709
			0.899	1.2	1.236	1.528	1.093
			0.627	0.463	1.513	0.687	1.368
			0.889	0.839	0.965	1.09	1.124
			0.693	1.411	1.099	1.78	1.718
			0.902	0.845	1.599	0.21	1.578
			0.752	1.039	1.224	1.255	1.738
		AKT	0.871	1.033	0.744	0.935	0.882
			0.729	0.929	1.028	0.974	1.061
			0.869	1.274	1.132	0.899	1.179
			0.854	1.278	1.538	0.923	1.143
			1.101	1.063	0.818	1.231	1.089
			0.75	0.826	0.93	1.082	0.956
			1.082	1.03	0.887	1.034	1.161
			0.891	1.219	0.824	1.187	1.163
			1.019	0.773	1.564	1.174	1.22
			0.933	1.16	0.912	0.973	1.099
		p-AKT/AKT	1.35	1.265	1.044	0.558	1.585
			0.975	1.09	1.113	1.207	0.906
			0.8	1.146	1.288	1.206	1.596
			0.662	1.087	1.032	1.027	1.495
			0.816	1.128	1.511	1.242	1.003
			0.836	0.561	1.627	0.635	1.431
			0.821	0.814	1.089	1.055	0.969
			0.778	1.158	1.333	1.5	1.477
			0.886	1.093	1.022	0.179	1.294
			0.805	0.896	1.341	1.289	1.582
		p-AMPK	0.799	0.937	1.551	0.611	2.116
			0.674	1.066	0.821	1.545	2.171
			1.083	0.753	1.3	1.046	1.797
			1.173	0.913	1.207	1.194	1.497
			0.85	0.771	1.785	1.108	1.905
			1.465	1.11	1.674	0.723	1.909
			0.999	1.064	1.104	1.508	1.73
			0.934	1.524	1.38	1.217	1.761
			0.891	1.391	0.771	0.951	2.192
			0.917	0.966	2.308	1.792	2.022
		AMPK	0.82	0.978	0.782	1.159	0.972
			0.655	0.879	0.796	1.017	1.046
			1.037	1.128	0.851	1.178	1.051
			1.146	1.025	0.862	1.031	1.141
			0.853	1.01	1.307	0.823	1.145
			1.425	1.209	0.926	1.106	1.201
			0.977	0.967	1.349	1.169	1.199
			0.926	1.234	0.809	1.102	1.144
			0.852	1.134	0.735	0.959	1.293
			0.911	1.153	1.486	1.24	1.002
		p-AMPK/AMPK	0.974	0.958	1.983	0.527	2.178
			1.029	1.213	1.031	1.519	2.075
			1.044	0.667	1.527	0.887	1.71
			1.024	0.89	1.4	1.158	1.311
			0.997	0.763	1.366	1.346	1.663
			1.028	0.918	1.808	0.654	1.589
			1.022	1.099	0.818	1.29	1.443
			1.009	1.235	1.705	1.104	1.538
			1.045	1.227	1.049	0.991	1.695
			1.006	0.838	1.553	1.446	2.018

## Sheet: Fig.6A,B
	Fig 6A		NC	MC	BS	BM	EM
		LDL-c	0.38	1.67	1.33	1.01	1.17
			0.41	2.31	1.42	1.03	2.32
			0.38	1.76	1.68	0.88	1.82
			0.32	1.83	0.63	0.5	1.56
			0.64	1.28	1.23	0.14	1.63
			0.32	1.84	1.52	0.42	1.27
			0.41	1.65	1.99	0.45	1.6
			0.42	1.63	1.16	0.53	1.63
			0.28	1.67	1.02	0.2	1.87
		CHO	3.2	7.84	6.82	4.48	5.74
			2.9	7.89	8.28	5.98	6.82
			3.51	8.66	5.1	1.49	5.57
			3.71	5.7	5.34	4.02	8.93
			3.63	8.43	3.23	4.15	7.86
			3.3	6.71	5.49	4.79	5.83
			3.34	5.27	4.19	4.04	5.3
			3.73	5.82	6.51	3.07	8.1
			3.73	4.78	6.53	4.48	6.29
			3.27	6.41	5.81	4.76	8.1
		TG	0.56	1.3	1.65	1.16	1.43
			0.45	1.73	1.1	0.82	1.77
			0.41	1.16	1.17	0.51	1.51
			0.37	1.75	1.15	0.84	1.46
			0.65	1.5	1.11	0.21	1.28
			0.7	1.45	0.85	0.27	0.91
			0.63	1.25	0.86	0.92	1.19
			0.54	1.68	1.26	0.65	1.56
			0.59	1.34	1.68	1.1
			0.48	1.04	1.01	0.99	1.13
		GLU	7.24	12.9	13.15	4.65	11.59
			8.66	10.72	8.28	5.7	12.43
			4.9	9.98	10.41	8.68	13.69
			6.89	12.51	9.42	10.18	10.63
			7.64	13.29	9.41	8.99	11.66
			4.93	14.96	11.35	9.04	14.16
			5.76	10.25	9	10.65	11.46
			7.04	15.15	11.97	6.63	9.37
			5.42	10.31	14.19	8.6	11.35
			3.09	16.47	10.82	8.16	11.85
		TG in liver	4.34	19.06	5.85	6.34	16.24
			3.33	18.15	6.86	6.32	23.95
			3.4	20.16	10.14	9.24	10.52
			3.48	15.66	11.63	7.46	11.24
			3.89	18.77	5.88	5.52	12.94
			2.49	13.87	18.71	3.38	13.61
			2.83	11.03	14.5	7.68	8.24
			2.31	16.87	13.76	5.78	24.69
			3.34	18.11	16.79	11.19	21.03
			3.78	12.32	8.78	9.1	13.63
	Figure 6B	Weight	0W	1W	2W	3W	4W	5W	6W	7W	8W	9W	10W	11W	12W	13W	14W	15W	16W	17W
		NC	23.69	26.26	27.2	28.51	29.8	30.83	32.4	32.82	32.01	31.72	32	32.2	32.6	32.6	33.1	33.2	33.2	34.3
			19.72	19.62	20.39	20.74	21.19	21.1	22.4	22.93	28.1	26	28.1	28.4	28.1	29.1	29.8	29.6	29.3	30.4
			22.68	25.22	25.89	27.56	28.68	29.54	30	30.05	30.5	34.07	34	34.3	34.5	35.5	35	36.3	36.2	36
			22.49	23.6	24.19	25.41	24.8	26.36	27.3	27.4	28.96	29.7	30.4	30.9	31.5	32	32.2	32.5	33	33.4
			21.6	21.8	23.17	24.02	25.03	26.53	27.7	28.02	29.25	29.6	30	31.9	32	33	33.8	33.4	33.2	33.2
			21.49	23.01	22.99	24.26	28.05	26.54	28.2	29.02	25.67	27	27.3	26.9	27.3	26.6	26.7	27	27.8	26.9
			23.12	24.88	25.77	27.28	28.17	29.89	30.3	32.14	30.61	30.55	30.7	30.3	30.7	30.4	28.9	28	28.3	28.3
			22.72	24.17	25.34	26.79	26.22	27.93	28.9	30.3	31.23	31.29	31.8	31.9	31.3	30.6	32.4	33.5	33.7	34
			23.06	24.66	25.89	27.35	27.61	28.62	30.4	31.13	34.72	34.2	34.1	33.6	34.5	33.9	33.2	31.6	31.5	31.6
			21.86	22.58	24.19	25.46	26.17	27.81	27.9	29.08	32.17	33.67	35.1	33.5	33	32	31.8	31	32.6	30.9
		MC	23.33	24.11	25.11	26	26.7	27.63	30.6	29.94	32.9	34	34.2	35.9	36.4	36.9	37.9	37.8	38.4	39.5
			23.7	24.36	26.61	27.24	28.53	29.38	31.2	30.87	33.55	33.8	35.5	36.3	36.2	35.5	36	37.2	37.6	37.4
			22.51	22.82	23.8	24.86	25.63	26.31	26.9	27.21	27.69	28.47	29.3	30.2	29.5	29.9	30.2	30.2	29.8	30.4
			23.22	24.1	25.91	27.51	28.53	29.43	29.9	29.45	32.07	35.48	34.2	34.9	35.7	36.8	38.4	38	37.3	37.5
			23.25	24.33	26.06	28.18	27.96	28.68	31	32.14	34.17	36.73	36.6	36.5	37.9	40.1	40.1	39.2	39.1	39.8
			22.12	22.52	22.96	23.51	24.3	24.69	25.2	26.23	27.04	26.34	26.8	25.8	26.6	27.1	28.6	28	27.4	28
			23.08	24.25	25.87	26.47	27.8	28.3	29.2	30.66	30.42	29.66	30.9	30.2	30.9	30.9	32	31.4	31	31.4
			24.68	27.26	28.91	31.7	32.6	34.25	37.2	39.56	40.8	40.55	41.3	41.3	41	40.9	42.8	43.8	43.5	44.5
			22.79	24.68	25.43	26.24	27.09	27.94	29.7	29.72	30.7	30.13	31.4	30.2	32	31.6	31.2	32.6	32.7	33.6
			23.11	24.88	26.27	28.08	28.9	29.47	31.3	32.56	33.35	32.18	33.8	34.1	33.3	34.1	35.8	36.3	35.8	37.4
		BS	24.81	25.71	25.8	27.95	28.56	29.69	30.7	31.5	35.85	36.37	36.6	36.2	35	35.2	35.9	35.9	36.5
			22.14	22.7	24.64	23.97	24.93	26.21	26.7	27.3	23.81	24.65	25.4	25.6	25.5	26.5	27.7	27	27.9	28.5
			23.29	25.92	27.91	29.93	31.17	31.91	33.9	33.7	31.9	33.34	32.3	32.6	33.3	33.3	34.8	34.9	34.6	34.9
			23.48	23.22	25	26.19	27.19	28.32	29	29.44	29.63	28.55	36.3	36.3	36.6	36.9	36.9	37.9	38.4	37.5
			23.77	25.68	26.28	27.27	27.72	28.91	29.8	30.15	30.12	30.92	31	31	30.7	31.2	31	31.8	31.1	31.7
			21.83	23	22.9	24.08	24.49	24.92	26	26.43	31	32.51	33	33.2	33.8	33	33.8	33.1	34.9	34.7
			23.18	25.49	25.99	26.96	27.55	28.56	28.9	29.64	34.2	34.25	36.1	36.1	35.6	35.9	35.6	34.4	34.7	34.7
			24.27	26.1	27.69	28.44	28.87	29.58	29.7	30.51	32.61	31.41	34	34.5	34.2	35.4	36.5	36.6	35	36.6
			25.2	27.69	28.48	29.63	30.67	31.97	32.6	33.5	32.76	34.3	30.4	29.4	29.2	30.9	30.4	31	31.3	31.9
			25.4	28.3	28.61	29.95	30.27	31.23	31.4	33.12	31.65	32.63	32.5	31.6	31.5	31.1	30.6	30.1	30.9	30.1
		EM	21.67	23.64	23.75	26.12	26.83	25.85	28.7	26.99	26.78	28.2	30.5	30.8	30.7	31.9	30.9
			21.54	22.32	23.62	24.43	26.36	27.44	30	28.78	30.02	31.92	32.1	33.2	33.1	35.3	33.3	36.2	36.3	35.4
			23.81	23.18	24.07	25.64	26.36	27.43	29.5	27.65	29.2	30.86	30.1	30.8	30.5	31	31.5	30.8	31	31.6
			22.67	23.86	24.71	26.23	26.84	27.44	29.6	28.8	30.81	31.71	32	33	33	33	33.9	33.2	33.6	33.8
			25.26	27.38	28.75	30.77	31.74	33.18	36	34.92	36.48	38.37	40.5	40.4	40.6	41.3	42	40.6	39.8	37.1
			21.61	22.68	23.24	24.22	25.68	26.67	28.4	29.95	31.49	31.68	32.4	30.5	30.3	31.4	32.3	32.3	32.5	32.9
			22.71	25.18	25.7	27.11	28.5	30.81	33	33.78	36.41	37.34	37.6	36.4	37	37.2	38.7	38	38	37.8
			24.93	25.56	25.38	26.89	28.41	30.32	32.2	34.4	36.41	37.36	37.5	40	39.7	39.5	40.5	41.1	42	43.2
			23.87	24.4	25.33	26.38	27.58	29.3	30.3	31.71	33.09	34.09	32.7	33.8	33.9	34.4	34.6
			22.37	24.43	25.16	26.08	26.76	27.64	29	28.69	29.99	30.88	31	30.3	30.6	30.7	31.9	33.9	33.8	34.6
		BM	21.09	24.88	26.8	29.16	30.27	32.28	32.3	31.72	32.9	32.29	32.2	31.7	31	31	32.1	32.1	32.5	32.7
			22.63	25	27.15	29.9	30.49	32.68	34.2	34.99	36.07	35.92	36.1	35.1	34.4	34.5	33.1	33.6	32.4	31.4
			22.79	24.19	25.3	27.13	27.55	28.81	30.6	30.4	30.86	31.39	32.3	32.3	31.6	32.3	31.2	31.6	31.7	31.2
			24.52	25.38	27.42	28.91	30.37	31.89	33.3	34.89	37.34	38.1	37.7	38.4	37	36.8	35.7	35.8	35.5	36.5
			23.85	24.99	25.72	26.53	27.32	29.44	30.6	31.97	34.77	36.15	35.9	35.1	33.7	32.6	32.3
			23.4	24.32	25.62	26.96	27.28	27.63	28.3	29.67	29.02	29.33	28.8	29	27.4	27.2	27.8	27.5	27.4	27.2
			24.15	24.36	26.74	27.74	28.89	30.2	31.6	32.12	33.77	33.91	34.8	34.1	34	33.9
			24.79	26.01	27.65	29.14	30	30.43	30.6	32.22	32.37	32.51	33	33.3	33.2	32.5	32.6	32.1	32.2	32.9
			24.17	24.76	25.98	27.11	27.69	27.9	28.8	29.97	30.53	31.23	31.7	31.9	31.2	31	31.2	30.7	31.1	32
			21.77	23.83	24.42	25.86	27.15	28.48	31	32.72	34.52	35.52	35	34.4	34.1	35.8	33.8	32.8	33	33
	Figure 6B		NC	MC	BS	EM	BM
		Mesentery weight(g)	0.256	1.185	0.768	0.791	0.053
			0.09	0.92	0.72	0.917	0.499
			0.152	0.795	0.61	0.96	0.389
			0.146	0.497	0.751	0.884	0.48
			0.123	0.905	0.624	0.865	0.438
			0.36	1.292	0.067	0.33	0.445
			0.334	1.272	0.798	1.399	0.077
			0.118	0.521	0.855	0.961	0.447
			0.162	0.897	0.454	0.716	0.335
			0.384	0.589	0.121	0.29	0.116
		Liver weight(g)	0.945	1.694	0.903	1.916	1.421
			0.756	1.741	1.364	1.046	1.337
			1.029	1.652	1.215	1.285	0.635
			1.091	1.84	0.906	1.011	1.375
			1.326	1.635	1.798	1.759	1.273
			1.255	1.129	0.901	1.213	0.862
			0.876	1.746	1.378	1.321	0.412
			1.218	1.389	1.176	0.972	1.36
			1.278	1.412	1.56	1.772	0.598
			1.014	1.522	1.197	1.426	1.323
		Epididymal fat(g)	0.375	0.667	0.712	0.129	0.267
			0.288	0.715	0.557	0.849	0.315
			0.283	0.918	0.514	0.93	0.538
			0.287	0.823	0.703	0.831	0.531
			0.291	0.614	0.558	0.445	0.351
			0.316	0.58	0.791	1.178	0.445
			0.516	0.567	0.31	0.736	0.33
			0.305	0.329	0.465	0.505	0.26
			0.351	0.742	0.434	0.326	0.461
			0.376	0.694	0.47	0.537	0.372
		Adipocyte size(μm)	76.73	137.02	103.14	107.66	122.15
			63.1	116.82	130.28	103.73	79.37
			45.52	198.31	113.75	90.49	136.77
			69.63	263.63	40.81	80.24	40.6
			34.58	249.75	94.73	174.69	48.47
			68.99	200.63	93.21	105.16	115.28
			49.82	143.27	61.53	212.46	21.71
			57.54	41.37	70.33	63.55	67.89
			52.33	155.86	129.63	239.31	32.16
			19.35	191.87	80.86	196.81	34.29

## Sheet: Fig.8
Fig.8A
	A	NC	MC	BS	EM	BM
	IL-1β	19.29	40.8	35.38	31.68	33.04
		23.42	42.43	26.11	48.97	31.14
		32.96	50.75	28.78	27.41	35.51
		28.99	45.17	42.21	29.2	29.87
		21.71	44.91	32.89	55.91	25.58
		32.16	33.34	37.57	43.67	26.67
		23.43	41.19	36.97	39.43	37.47
		30.3	37.65	36.83	35.34	41.09
		35.26	41.04	35.3	43.48	30.9
		30.92	40.05	36.79	46.21	32.37
	IL-2	8.45	8.31	9.02	16.43	14.24
		9.48	14.72	10.76	8.26	12.52
		7.94	12.76	9.7	19.23	13.2
		9.63	14.06	8.8	18.21	6.07
		9.03	5.64	21.67	20.36	6.03
		8.14	15.85	8.11	9.9	10.86
		7.54	12.02	13.44	11.26	11.12
		8.92	14.65	10.85	12.26	15.31
		9.63	11.02	12.16	5.18	10.01
		9.86	13.64	5.93	10.97	12.3
	IL-6	12.42	28.35	22.91	22.82	15.69
		17.3	25.16	23.26	27.52	15.91
		11.95	23.95	21.99	17.81	13.35
		15.26	29.48	20.79	33.16	16.11
		14.19	18.87	31.44	26.3	13.99
		12.48	25.41	21.89	25.19	20.29
		14.98	23.12	19.1	16.22	18.61
		10.36	21.32	22.1	30.83	14.24
		11.38	28.38	25.54	24.58	12.04
		12.75	23.92	26.34	22.35	18.51
	IL-10	84.16	94.53	114.46	130.04	118.02
		131.5	89.57	119.49	93.22	102.9
		93.93	120.49	131.23	110.35	104.66
		59.78	123.91	106.34	116.98	95.44
		129.28	65.51	116.33	107.42	96.98
		142.77	148.57	118.65	133.4	102.32
		93.89	123.46	122.7	106.61	111.73
		134.02	119.04	115.95	137.49	117.11
		108.34	111.01	122.17	107.46	87.02
		101.08	76.9	93.33	126.56	105.24
	IL-12	172.03	242.49	198.63	251.27	189.57
		147.63	186.87	156.19	226.51	180.79
		153.04	209.27	222.67	206.35	213
		185.43	216.84	200.71	252.82	192.72
		173.96	190.31	199.39	210.26	180.9
		187.52	224.84	200.71	261.37	198.57
		200	200.97	199.48	203.57	215.33
		164.67	185.62	202.73	182.1	186.48
		206.59	206.78	196.77	215.85	210.61
		180.48	196.01	196.35	236.16	201
	IL-17	39.53	34.74	41.71	32.98	35.55
		32.46	26.72	27.18	37.61	30.13
		35.01	30.54	37.44	35.19	29.86
		25.47	30.15	41.95	36.31	44.96
		31.09	32.18	37.35	35.53	42
		36.81	29.45	17.18	34.15	29.27
		28.76	22.05	44.89	44.44	33.37
		29.22	40.17	30.64	27.68	30.48
		28.45	28.86	33.21	33.57	21.04
		31.55	33.73	38.43	41.53	34.68
	TNF-α	29.99	60.25	55.25	58.99	31.89
		29.73	59.9	48.75	62.29	27.54
		31.76	64.43	41.69	55.16	30.42
		35.97	54.24	45.52	44.87	39.47
		30.8	56.01	51.88	50.39	31.76
		29.61	66.87	46.04	60.11	29.05
		28.95	57.87	40.52	52.43	27.04
		28.66	59.25	52.28	56.08	39.55
		26.19	47.34	45.02	52.48	39.19
		30.79	43.23	46.55	60.14	36.32
	IFN-γ	25.18	39.26	29.52	29.76	28.96
		20.31	46.66	37.96	42.8	28.92
		19.68	38.74	45.52	35.39	32.02
		18.44	55.14	36.54	48.67	29.18
		14.46	54.18	38.99	41.71	28.78
		20.32	55.89	30.88	30.43	25.34
		21.07	48.09	37.03	43.43	27.81
		17.57	45.56	33.24	43.49	31.31
		15.62	46.5	42.37	30.99	25.11
		21.19	37.65	42.24	36.58	33.88
	MCP-1	152.32	189.91	170.07	169.65	158.65
		138.7	169.62	176.05	151.13	128.25
		145.69	201.95	178.81	178.95	155.73
		166.62	185.51	148.71	191.68	169.51
		160.73	182.77	137.14	172.72	165.59
		158.46	189.45	161.04	192.56	157.48
		143.3	196.65	186.06	156.44	177.82
		154.25	196.74	179.85	193.43	184.08
		167.71	182.82	159.75	173.03	178.45
		144.28	185.04	161.89	160.65	160.46
	MMP-9	158.23	173.62	185.91	160.43	166.44
		157.37	166.6	215.66	166.06	197
		129.45	176.98	178.78	182.13	184.31
		142.84	140.97	208.97	147.73	196.5
		173.77	148.34	228.49	160.66	170.88
		124.24	139.66	219.09	140.35	174.99
		147.59	175.29	213.85	178.31	188.67
		152.12	183.68	212.96	193.49	199.22
		153.63	150.92	219.74	174.27	172.05
		149.27	144.55	213.95	162.45	187.03
Figure 8D
	In liver
	In adipose
			NC	MC	BS	BM	EM
	Figure 8E	TNFa in liver	0.438	1.283	0.85	0.478	0.967
			0.617	0.528	0.786	0.746	0.721
			0.854	1.307	0.382	0.418	0.843
			1.132	1.386	0.602	0.564	0.83
			0.89	0.536	0.558	0.382	0.995
			0.383	1.227	0.768	0.236	0.544
			0.515	0.416	0.623	0.45	0.845
			0.615	1.105	0.767	0.894	0.553
			1.067	1.078	0.657	0.637	0.74
			0.886	1.197	0.785	0.455	1.247
		IL-6 in liver	0.509	1.263	0.418	0.257	0.452
			0.445	0.889	0.523	0.278	0.628
			0.392	0.706	0.916	0.619	0.665
			0.504	0.842	0.346	0.525	0.681
			0.544	1.206	1.059	0.545	0.895
			0.487	1.077	0.357	0.385	0.877
			0.42	0.776	0.458	0.268	0.849
			0.457	1.181	0.56	0.392	0.75
			0.461	1.41	0.447	0.35	1.157
			0.43	0.614	0.84	0.66	1.259
		TNFa in adipose	0.566	1.287	0.989	0.629	0.666
			0.339	1.358	0.858	0.53	0.758
			0.649	1.31	0.812	0.682	0.915
			0.476	1.071	0.574	0.351	0.853
			1.054	1.043	0.712	0.634	1.046
			0.501	0.783	0.781	0.378	0.77
			0.352	0.651	0.625	0.578	0.894
			0.374	0.939	0.765	0.388	1.071
			0.229	0.857	0.743	0.78	0.729
			0.402	0.684	0.813	0.509	0.93
		IL-6 in adipose	0.496	0.435	1.14	0.712	0.864
			0.335	1.259	0.554	0.793	0.771
			0.522	0.67	0.867	0.666	1.227
			0.882	1.012	1.071	0.385	0.778
			0.607	0.697	0.826	0.652	1.018
			0.756	1.256	0.659	0.556	0.777
			0.725	1.062	0.85	0.647	0.614
			0.417	1.087	1.074	0.707	1.13
			0.367	1.151	0.551	0.398	1.004
			0.44	1.31	0.864	0.789	0.716

## Sheet: FigS2B
	Particle size
		0w	1w	2w	3w	4w	5w
		55.02	64.74	49.06	60.71	57.31	54.76
		51.45	69.33	81.58	70	61.04	68.17
		50.32	73.07	85.41	49.72	77.87	58.34
		65.05	63.22	51.42	54.83	76.97	88.39
		56.59	54.63	96.44	67.32	69.3	58.45
	Zeta potential
		0w	1w	2w	3w	4w	5w
		-11.68	-13.72	-12.33	-13.7	-12.96	-14.88
		-8.71	-14.65	-10.6	-14.77	-14.82	-13.8
		-16.95	-15.77	-17.92	-18.15	-19.36	-15.24
		-18.21	-19.9	-14.05	-15.11	-15.93	-14.92
		-15.27	-16.6	-14.81	-20.03	-13.44	-21.5

## Sheet: Fig S4
	Figure S4
		BBR-S	BBR/CTA-Mic	BBR-TPGS-Mic	BBR-CTA-Mic
		66.4	87.5	102.5	40
		108.3	132.4	68.9	52.1
		88.4	76.2	88.4	54.6
		121.5	107.8	72.4	44.4
		86.3	77.8	89.6	35.5

## Sheet: FigS5A, B
	Figure S5A
		BBR-S	BBR/CTA-Mic	BBR-TPGS-Mic	BBR-CTA-Mic
		1.52	1.72	1.94	2.17
		1.42	1.5	1.74	2.99
		1.14	1.38	1.4	1.77
		1.53	1.33	1.84	2.62
		1.19	1.08	2.03	3.06
	Figure S5B
		BBR-S	1h	4h	8h
			1.28	1.23	1.88
			0.76	2.03	2.01
			1.13	1.49	1.06
			1.31	1.55	1.72
			1.34	1.19	1.22
		BBR-CTA-Mic	1h	4h	8h
			1.29	3.17	3.99
			1.66	2.53	2.7
			2.01	2.62	3.07
			2.04	1.99	3.97
			1.93	2.23	3.74

## Sheet: Fig S6
	flow cytometry	Blank	PBS	Chlorpromazine	Nystatin	Amiloride
	Mean Fluorescence Intensity of BBR	33.02	256.67	93.02	173.91	303.49
		46.33	280.36	90.09	200.77	342.2
		37.78	327.96	110.14	199.74	317.63
		24.99	328.99	94.39	143.17	255.1
		51.48	302.53	80.08	202.75	255.6

[truncated: 7 more sheets: FigS7A,B,C,D, Fig S9, Fig S12A,B,C , Fig S13 A,B,C,D, Fig S14D, Fig S15 B,C,D,E, Table S1]
